# Supplementary material for: Development of a mugineic acid family phytosiderophore analog as an iron fertilizer
Source: Nat Commun. 2021 Mar 10;12:1558. doi: 10.1038/s41467-021-21837-6 (PMC7946895; doi:10.1038/s41467-021-21837-6)
Supplement: Supplementary file 4 — Source Data [file 41467_2021_21837_MOESM4_ESM.xls]

## Sheet: Fig.2a
Figure 2a (SPAD values)
	0 day (after final aplication)
		replica 1	replica 2	replica 3	average	SD
	control	9.9	13.3	12.4	11.8667	1.76163
	DMA + FeSO4	27.1	30.1	33.4	30.2	3.15119
	Fe-EDDHA	34.4	23.4	26.6	28.1333	5.65803
	Fe-EDTA	25	22.8	24.9	24.2333	1.24231
	citrate + FeSO4	13.7	13.3	12.2	13.0667	0.776745
	DFO + FeSO4	8.1	21.2	14.1	14.4667	6.55769
	3 day
		replica 1	replica 2	replica 3	average	SD
	control	7.1	7	10.2	8.1	1.81934
	DMA + FeSO4	29.9	34.3	32.2	32.1333	2.20076
	Fe-EDDHA	27.1	25.1	24.7	25.6333	1.28582
	Fe-EDTA	19.8	15.1	17.5	17.4667	2.35018
	citrate + FeSO4	8	8.9	13.8	10.2333	3.12143
	DFO + FeSO4	6.7	9.2	6	7.3	1.68226
	5 day
		replica 1	replica 2	replica 3	average	SD
	control	8.6	6.6	10.4	8.53333	1.90088
	DMA + FeSO4	30.7	31.8	28.5	30.3333	1.68028
	Fe-EDDHA	29.5	19.8	25.3	24.8667	4.8645
	Fe-EDTA	18.5	17.5	18.1	18.0333	0.503322
	citrate + FeSO4	6.8	10.9	11.9	9.86667	2.70247
	DFO + FeSO4	4.2	9.4	6.9	6.83333	2.60064
	7 day
		replica 1	replica 2	replica 3	average	SD
	control	5.6	6.7	9.5	7.26667	2.0108
	DMA + FeSO4	25.2	24.1	29.1	26.1333	2.62742
	Fe-EDDHA	29.6	24.2	27.4	27.0667	2.71539
	Fe-EDTA	19	19.7	19	19.2333	0.404145
	citrate + FeSO4	7.9	8.6	12	9.5	2.19317
	DFO + FeSO4	3.9	8.5	7	6.46667	2.34592
	11 day
		replica 1	replica 2	replica 3	average	SD
	control	6.7	7.2	7.7	7.2	0.5
	DMA + FeSO4	17.3	21.9	26.7	21.9667	4.70035
	Fe-EDDHA	38	26.7	30.5	31.7333	5.75007
	Fe-EDTA	22.8	17.7	11.6	17.3667	5.60744
	citrate + FeSO4	5.8	6.5	11	7.76667	2.82194
	DFO + FeSO4	5.2	7.8	9.8	7.6	2.30651

## Sheet: Fig.3b
Fig. 3b transport activity of HvYS1 for DMA analogues
		CPM	CPM-Blank	pmol 55Fe	pmol55Fe/1x107cells/hr	Avrage	SD
vector only	Fe(III)-DMA	151957	148980	8.32402	8.32402	9.16337	0.757206
	Fe(III)-DMA	155007	152030	8.49443	8.49443
	Fe(III)-DMA	179681	176704	9.87305	9.87305
	Fe(III)-DMA	181273	178296	9.962	9.962
	Fe(III)-PDMA	121313	118336	6.61183	6.61183	7.74958	3.8227
	Fe(III)-PDMA	224804	221827	12.3942	12.3942
	Fe(III)-PDMA	178956	175979	9.83254	9.83254
	Fe(III)-PDMA	41631	38654.2	2.15974	2.15974
	Fe(III)-GDMA	189821	186844	10.4396	10.4396	11.5632	1.00088
	Fe(III)-GDMA	195392	192415	10.7509	10.7509
	Fe(III)-GDMA	233066	230089	12.8558	12.8558
	Fe(III)-GDMA	221443	218466	12.2064	12.2064
	Fe(III)-MGDMA	192374	189397	10.5822	10.5822	12.1271	1.67869
	Fe(III)-MGDMA	222665	219688	12.2747	12.2747
	Fe(III)-MGDMA	196985	194008	10.8399	10.8399
	Fe(III)-MGDMA	268070	265093	14.8116	14.8116
HvYS1	Fe(III)-DMA	1127631	1.12465e+06	62.8381	62.8381	75.1629	13.5414
	Fe(III)-DMA	1679719	1.67674e+06	93.6851	93.6851
	Fe(III)-DMA	1480169	1.47719e+06	82.5356	82.5356
	Fe(III)-DMA	1105341	1.10236e+06	61.5927	61.5927
	Fe(III)-PDMA	1310675	1.3077e+06	73.0654	73.0654	69.824	2.30164
	Fe(III)-PDMA	1248043	1.24507e+06	69.5659	69.5659
	Fe(III)-PDMA	1194537	1.19156e+06	66.5764	66.5764
	Fe(III)-PDMA	1257392	1.25442e+06	70.0883	70.0883
	Fe(III)-GDMA	526603	523626	29.2567	29.2567	27.6855	1.33649
	Fe(III)-GDMA	517174	514197	28.7299	28.7299
	Fe(III)-GDMA	480209	477232	26.6645	26.6645
	Fe(III)-GDMA	469941	466964	26.0908	26.0908
	Fe(III)-MGDMA	513293	510316	28.513	28.513	27.4949	2.97024
	Fe(III)-MGDMA	511536	508559	28.4149	28.4149
	Fe(III)-MGDMA	406665	403688	22.5554	22.5554
	Fe(III)-MGDMA	548786	545809	30.4962	30.4962
	blank	8684	2976.75	0.166321	0.166321
	blank	2195		0	0
	blank	973		0	0
	blank	55		0	0
	before filter 1 uL	13426208	1.34232e+07	750	750	7.5 nmol
	blank	26		0	0
		average					55Fe
	before filter 1 uL	13426208		7.5 mM		7uL/1ml	10.5 mM
	55Fe 40 mM 1 uL
	blank	2976.75		0
	55Fe1/5

## Sheet: Fig.3c
Fig. 3c transport activity of HvYS1, OsYSL15, ZmYS1 for Fe-PDMA
Water
			DMA-Fe(III)	PDMA-Fe(III)
		Water	18.01	3.36
			14.95	4.58
			5.86	11.6
			12.43	12.51
	n=4	Average	12.8125	8.0125
		SD	4.47399	4.07816
HvYS1
			DMA-Fe(III)	PDMA-Fe(III)
		HvYS1	42.11	18.62
			30.75	18.31
			36.32	30.97
			38.5	28.56
	n=4	Average	36.92	24.115
		SD	4.1189	5.71494
OsYSL15
			DMA-Fe(III)	PDMA-Fe(III)
		OsYSL15	51.86	26.32
			57.58	35.99
			48.63	26.89
			26.05	32.96
	n=4	Average	46.03	30.54
		SD	11.9724	4.08319
ZmYS1
			DMA-Fe(III)	PDMA-Fe(III)
		ZmYS1	53.12	46.18
			41.72	39.74
			50.02	20.45
			42.65	18.92
	n=4	Average	46.8775	31.3225
		SD	4.83	11.8705

## Sheet: Fig.4a
Figure 4 (SPAD values)
	0 day (after application)
		replica 1	replica 2	replica 3	average	SD
	control	21	32	21.8	24.9333	6.13297
	FeSO4	26.2	25.7	27	26.3	0.655744
	DMA + FeSO4	23.1	24.7	29.4	25.7333	3.27465
	PDMA + FeSO4	29.4	23.1	21.4	24.6333	4.21466
	Fe-EDDHA	20.1	26.3	24.9	23.7667	3.25167
	2 day
		replica 1	replica 2	replica 3	average	SD
	control	21	25.5	18.6	21.7	3.50286
	FeSO4	24.1	26.4	20.7	23.7333	2.86764
	DMA + FeSO4	24.3	26.3	25.9	25.5	1.0583
	PDMA + FeSO4	25.3	21.5	26.5	24.4333	2.61024
	Fe-EDDHA	20.6	23.9	15.1	19.8667	4.4456
	4 day
		replica 1	replica 2	replica 3	average	SD
	control	16.2	19.3	15.6	17.0333	1.98578
	FeSO4	19.4	9.2	18.4	15.6667	5.62257
	DMA + FeSO4	24.8	32.9	27.5	28.4	4.12432
	PDMA + FeSO4	31.2	31.2	30.5	30.9667	0.404145
	Fe-EDDHA	18.6	19.8	12.7	17.0333	3.80044
	7 day
		replica 1	replica 2	replica 3	average	SD
	control	17.1	15.1	11.3	14.5	2.94618
	FeSO4	18.3	10.5	19.6	16.1333	4.92172
	DMA + FeSO4	23.9	22	25.1	23.6667	1.56312
	PDMA + FeSO4	33.9	32.5	34.6	33.6667	1.06927
	Fe-EDDHA	24.2	22.9	17.4	21.5	3.60971
	9 day
		replica 1	replica 2	replica 3	average	SD
	control	16.7	16.9	9.8	14.4667	4.04269
	FeSO4	16.6	10.6	14.2	13.8	3.01993
	DMA + FeSO4	20.8	27.3	19.7	22.6	4.10731
	PDMA + FeSO4	38.1	35.4	38.3	37.2667	1.61967
	Fe-EDDHA	25.9	23.2	17.2	22.1	4.45309
	11 day
		replica 1	replica 2	replica 3	average	SD
	control	19.5	20.2	10.7	16.8	5.29434
	FeSO4	12.1	16.2	16.2	14.8333	2.36714
	DMA + FeSO4	15.3	29.3	20.6	21.7333	7.06847
	PDMA + FeSO4	40.8	38.5	42.9	40.7333	2.20076
	Fe-EDDHA	25.2	24.5	22.9	24.2	1.17898
	14 day
		replica 1	replica 2	replica 3	average	SD
	control	18	16.8	10.8	15.2	3.85746
	FeSO4	14	13.1	18.8	15.3	3.06431
	DMA + FeSO4	22.2	29.7	24.3	25.4	3.86911
	PDMA + FeSO4	38.8	37.2	42.8	39.6	2.88444
	Fe-EDDHA	23.5	21	26	23.5	2.5

## Sheet: Fig.5a
Figure 5 (SPAD)
	0 day (after application)
		replica 1	replica 2	replica 3	average	SD
	control	36.5	34.3	30	33.6	3.30606
	30mM PDMA	36.3	37	39.5	37.6	1.68226
	30 μM PDMA + FeSO4	37.7	35.2	37.9	36.9333	1.50444
	30 μM PDMA + Fe2(SO4)3	34.1	37	32	34.3667	2.51064
	30 mM EDTA	39.4	38.6	32.5	36.8333	3.77403
	10 mM PDMA	38.2	34.1	36.2	36.1667	2.0502
	3 mM PDMA	39	35.7	35.5	36.7333	1.96554
	1 mM PDMA	39	36.9	34.7	36.8667	2.15019
	30mM Fe-EDDHA	35.2	35	37.4	35.8667	1.33167
	4 day
		replica 1	replica 2	replica 3	average	SD
	control	21	23.9	24.1	23	1.73494
	30mM PDMA	36.3	36.3	36	36.2	0.173205
	30 μM PDMA + FeSO4	36.6	38.5	35.7	36.9333	1.42945
	30 μM PDMA + Fe2(SO4)3	36.7	36.6	33.5	35.6	1.81934
	30 mM EDTA	23.4	26.5	28.5	26.1333	2.5697
	10 mM PDMA	30.3	32	29.8	30.7	1.15326
	3 mM PDMA	29.6	27.9	24.5	27.3333	2.59679
	1 mM PDMA	28.9	21.5	22.3	24.2333	4.0612
	30mM Fe-EDDHA	27.5	22.5	29.5	26.5	3.60555
	6 day
		replica 1	replica 2	replica 3	average	SD
	control	22.5	23.2	20.8	22.1667	1.23423
	30mM PDMA	40.9	38.7	37.9	39.1667	1.55349
	30 μM PDMA + FeSO4	38.4	40.1	34.7	37.7333	2.76104
	30 μM PDMA + Fe2(SO4)3	41	38.9	38.8	39.5667	1.24231
	30 mM EDTA	21.1	24.3	20.3	21.9	2.1166
	10 mM PDMA	35.7	35	36.5	35.7333	0.750555
	3 mM PDMA	29.3	31.5	31	30.6	1.15326
	1 mM PDMA	30.4	26.4	27.5	28.1	2.0664
	30mM Fe-EDDHA	30.5	24.7	29.6	28.2667	3.12143
	8 day
		replica 1	replica 2	replica 3	average	SD
	control	19.6	22.8	19.5	20.6333	1.87705
	30mM PDMA	40.1	40.3	37.3	39.2333	1.6773
	30 μM PDMA + FeSO4	38.8	40.7	36.2	38.5667	2.25906
	30 μM PDMA + Fe2(SO4)3	37.6	38.9	38.7	38.4	0.7
	30 mM EDTA	21.3	21.9	15.3	19.5	3.64966
	10 mM PDMA	37.5	36.8	37.7	37.3333	0.472582
	3 mM PDMA	29.1	32.4	28.8	30.1	1.9975
	1 mM PDMA	26.1	26.2	26.7	26.3333	0.321455
	30mM Fe-EDDHA	30.6	22.8	29.8	27.7333	4.29108
	11 day
		replica 1	replica 2	replica 3	average	SD
	control	18.1	17.5	19.2	18.2667	0.862168
	30mM PDMA	38	39.9	37.8	38.5667	1.15902
	30 μM PDMA + FeSO4	38.7	38.8	37.7	38.4	0.608276
	30 μM PDMA + Fe2(SO4)3	40.5	39.5	38.3	39.4333	1.10151
	30 mM EDTA	26.1	24.3	14	21.4667	6.52865
	10 mM PDMA	32.7	35.4	34.3	34.1333	1.35769
	3 mM PDMA	25.9	29.6	26.2	27.2333	2.05508
	1 mM PDMA	30.9	18.1	28.1	25.7	6.72904
	30mM Fe-EDDHA	28	22.9	32.7	27.8667	4.90136
	14 day
		replica 1	replica 2	replica 3	average	SD
	control	22.5	16.5	16.5	18.5	3.4641
	30mM PDMA	37	36.8	35.4	36.4	0.87178
	30 μM PDMA + FeSO4	36.3	33.8	34.6	34.9	1.27671
	30 μM PDMA + Fe2(SO4)3	35.7	40.3	36	37.3333	2.57358
	30 mM EDTA	22.8	26.8	12.7	20.7667	7.26659
	10 mM PDMA	35.5	34.7	26.4	32.2	5.03885
	3 mM PDMA	24.1	30.2	27.9	27.4	3.08058
	1 mM PDMA	34.3	16.5	32.6	27.8	9.82293
	30mM Fe-EDDHA	23.6	23.7	32.3	26.5333	4.99433

## Sheet: Fig.6a-e
Figure 6a (SPAD values and metal concentration)
7 day after applications
	SPAD values
		replica 1	replica 2	replica 3	replica 4	replica 5	replica 6	replica 7	replica 8	replica 9	replica 10	average	SD
	control	22.6	19.6	14.1	18.4	13.7	21.4	18	21.5	19.7	20.6	18.96	3.01522
	PDMA	38.8	38.8	37	38.7	39.4	40.8	36.7	38.7	37.4	38.7	38.4778	1.27748
	Fe-PDMA	37.2	38.5	38.5	38.9	37.9	39.5	39.9	36	35.9	37.4	38.2	1.21552
	Fe-EDDHA	26.9	26.5	27.9	27.4	20.1	20.2	27.9	25.8	22.7	20.7	24.61	3.30637
	Zn-PDMA	37.9	35.3	36.7	39.2	38.1	40.1	29.3	38	36.1	37.4	37.6	1.58294
	Fe-EDTA	23.5	23.2	17.6	23.6	24.3	24.1	20	24.8	19.2	23.5	22.2556	2.60773
	Zn-EDTA	25.7	19.4	20.7	18.1	18.4	14.6	18.1	20.9	20.1	15.2	19.12	3.13397
	Fe concentration (mg/g)
		replica 1	replica 2	replica 3	replica 4	replica 5	replica 6	replica 7	replica 8	replica 9	replica 10	average	SD
	control	47.1323	44.7559	56.1493	47.7223	35.2134	40.4011	30.603	45.703	36.3074	53.1016	43.7089	8.06604
	PDMA	67.8897	74.0748	64.4603	67.2586	79.1983	73.7716	62.993	76.7826	65.9458	10.4631	70.2639	5.79876
	Fe-PDMA	80.0859	80.2031	69.5367	68.5236	47.5648	50.0564	78.2346	65.9443	6.93302	55.3567	66.1673	12.6283
	Fe-EDDHA	26.632	44.9479	42.8917	39.8355	36.1358	39.7385	45.6788	42.3452	43.414	39.9185	40.1538	5.53523
	Zn-PDMA	59.8247	64.7212	70.6916	62.5822	60.9115	44.9382	3.95684	7.79067	67.7034	68.8858	62.5323	8.08866
	Fe-EDTA	25.9317	31.6683	43.7464	36.3469	32.846	30.9346	35.5093	35.3112	30.4579	4.76118	33.6391	4.96406
	Zn-EDTA	39.5786	40.5251	36.6796	29.0921	29.0913	32.4699	29.1659	32.7715	35.8786	35.9428	34.1195	4.26147
	Zn concentartion (mg/g)
		replica 1	replica 2	replica 3	replica 4	replica 5	replica 6	replica 7	replica 8	replica 9	replica 10	average	SD
	control	14.7823	13.7409	17.5881	12.9043	12.9128	11.8645	11.8241	16.1228	11.1115	14.1973	13.7049	2.03438
	PDMA	13.3657	11.3959	9.63737	9.95932	9.34151	12.6374	11.4932	10.5849	11.4596	9.51276	11.0972	1.354
	Fe-PDMA	10.0891	11.3895	12.5443	10.3537	8.63706	10.6571	13.834	10.4423	10.6906	10.576	10.947	1.49927
	Fe-EDDHA	14.3237	12.4816	14.9333	11.1924	13.1456	12.2103	13.188	13.3817	13.5727	12.7439	13.1173	1.05977
	Zn-PDMA	26.8241	30.0074	21.6314	28.4083	25.5473	27.4569	27.1048	26.0499	28.7136	22.2883	26.3597	3.02503
	Fe-EDTA	10.9222	14.6933	13.9373	16.5887	10.3655	10.9934	13.5667	12.7679	12.5351	13.6881	12.93	2.01418
	Zn-EDTA	34.5578	31.2434	43.325	29.8385	35.7368	24.9026	28.4575	27.3007	30.6241	24.8471	31.0833	5.61413
	Mn concentration (mg/g)
		replica 1	replica 2	replica 3	replica 4	replica 5	replica 6	replica 7	replica 8	replica 9	replica 10	average	SD
	control	190.47	177.538	190.592	190.722	179.654	168.316	176.522	204.884	182.04	229.308	189.005	17.4336
	PDMA	124.565	152.998	143.684	137.123	128.051	177.998	155.242	139.323	155.062	150.106	146.005	16.3964
	Fe-PDMA	139.474	112.95	142.617	148.018	120.299	129.709	133.859	113.547	157.733	148.416	132.099	13.8905
	Fe-EDDHA	113.421	161.811	160.183	174.088	204.375	171.068	193.513	176.578	173.846	185.482	171.437	24.4815
	Zn-PDMA	89.6612	95.3064	82.7894	71.3665	67.8723	93.4225	128.817	46.7799	63.7083	81.3878	80.6893	11.9567
	Fe-EDTA	154.613	147.662	264.518	230.651	140.419	177.858	214.598	196.894	177.216	139.911	189.381	41.3345
	Zn-EDTA	116.326	124.959	165.216	137.854	161.322	135.134	133.084	119.282	133.259	174.858	140.129	20.1187
	Cu concentration (mg/g)
		replica 1	replica 2	replica 3	replica 4	replica 5	replica 6	replica 7	replica 8	replica 9	replica 10	average	SD
	control	26.5708	26.2731	26.7228	32.153	24.6976	26.3379	25.1904	38.7211	24.6572	29.9479	28.1272	4.41229
	PDMA	32.3765	34.7364	31.643	31.8289	29.134	40.9275	42.185	30.7295	35.6272	35.279	34.3542	4.53217
	Fe-PDMA	28.9897	28.0763	32.5188	35.361	24.4807	25.5198	31.1884	28.8054	38.4613	25.1708	28.9012	3.63379
	Fe-EDDHA	19.182	28.5884	31.8125	27.3925	36.9414	29.0415	33.5828	32.514	32.6792	27.871	29.9605	4.81962
	Zn-PDMA	35.712	32.2614	26.535	25.3487	24.8529	26.6637	35.1848	20.0668	17.1376	26.747	26.9073	5.45773
	Fe-EDTA	24.5211	25.6867	36.3083	32.665	25.0058	25.3177	33.447	26.405	25.72	33.4626	28.3418	4.48283
	Zn-EDTA	26.5669	24.5676	36.0274	23.5356	28.1773	27.8834	17.1596	16.8159	26.9638	30.3991	25.8097	5.77065

## Sheet: Fig.8a
Fig.8 (SPAD values in pilot field experiment)
control						30 mM PDMA						3 mM PDMA						30 mM Fe-EDDHA						30 mM Fe-DTPA
replica	Time after treatment					replica	Time after treatment					replica	Time after treatment					replica	Time after treatment					replica	Time after treatment
	1w	2w	3w	4w			1w	2w	3w	4w			1w	2w	3w	4w			1w	2w	3w	4w			1w	2w	3w	4w
1	23	12.7	5.4	16.7		1	29.6	42.6	43.1	38.1		1	20.9	29.3	24.5	23.5		1	22.8	23.4	23.6	26		1	22.3	13.7	18.3	36
2	13.6	9.8	6.8	31.6		2	31.1	40.4	43.8	37.9		2	22.3	34.7	22.2	11		2	25.5	21.9	25.2	34.9		2	14.3	15.7	17.6	34.3
3	25.6	12.3	15	22.3		3	27.1	34.3	26.8	37.4		3	26.2	29.9	20.2	35.6		3	18.5	22.9	20.3	23.7		3	15.4	15.7	16.3	27.6
4	22.7	29.4	36.9	35.3		4	26.2	30.7	23.5	33.5		4	22.1	23.4	16.5	22.1		4	20.1	31.7	40.8	35.9		4	15.4	15.4	17.2	26
5	18.4	9.9	19.3	23.2		5	30	43.1	40.8	32		5	20.8	18.4	20.4	19.8		5	16.6	18.3	29.8	28.9		5	29.4	34.3	41.3	36.1
6	19.6	10.5	20.5	25.5		6	25.9	39.5	44.4	34		6	25.5	27.1	31.6	21.4		6	17.5	18.7	35.1	31.3		6	12.1	13.3	20.6	21.5
7	27.5	20.1	23.1	30.4		7	26.3	35.1	36	30.1		7	23.4	24.1	22.6	19.4		7	16.1	26.1	24.9	24.5		7	13.3	17.4	19.9	31.6
8	21.9	13.8	17.7	29.7		8	34.7	42.2	45	37.9		8	22.3	16.5	10.1	14.6		8	23.2	19.9	30.8	24.6		8	27.3	27.4	27.1	27.9
9	24.1	16.5	25.9	31.1		9	30.7	42.4	44.3	37.1		9	29.1	25.8	19.6	16.4		9	14.8	14.5	20.2	17.3		9	24.3	30.9	39	32.6
10	14.2	22.4	37.4	27.8		10	24.6	38.5	32.9	32.9		10	24.9	31.2	20.9	18.7		10	17.8	21.5	25.9	31.2		10	11.5	12.1	19.8	34.2
11	20	18.1	20.7	31		11	31	39.5	36.1	34.1		11	15.8	17.9	12.2	15.7		11	21.8	21.9	23.2	32.6		11	17.4	16.4	34.5	34.7
12	27	13.4	12.3	24.4		12	28.3	38.7	38.3	37.5		12	20.2	16.6	12.9	12.8		12	29.9	33.7	39.4	33.5		12	21.9	26.3	41.5	28.9
13	17	16.6	18.6	30.9		13	30.7	42.5	39.3	42.2		13	27.1	29	17.6	20		13	22.2	18.4	18.9	21.3		13	17.6	13.3	12.2	18.7
14	22.8	20.5	20.3	22.8		14	29.7	40.7	43.5	38.9		14	28.2	30.3	24.7	9.8		14	20.5	18.8	27.5	25.4		14	23.1	9	18	36.5
15	22.8	16.3	16.9	31.9		15	33.3	44.1	46.9	42.2		15	24.3	28.1	24	15.8		15	23.4	25.7	37.6	35.7		15	22.4	16.1	11.4	21.2
16	23.8	8	14.3	30		16	30.7	39.9	41.9	38.5		16	23.4	25	16.4	17.4		16	29.7	27	31.3	40.3		16	20	14.2	18.3	22.6
17	23.1	18.2	29.3	30.1		17	35.4	36.3	46.2	43.8		17	23.2	30.8	34.5	40.7		17	24.3	29.6	38.8	41.2		ave.	19.2312	18.2	23.3125	29.4
18	20.9	15.5	11.6	14.5		18	31.2	42.9	40.6	46.4		18	22.1	28.6	35.6	38.4		18	18.1	22.2	26.7	34.8
19	25	13.4	8.3	29.3		19	32.8	40	40.3	41.2		19	25.6	27	30.3	34.8		19	23.6	25.8	31.8	34.1
20	21.8	16.5	11.6	20.5		20	31.6	40.4	41.2	42.7		20	29.2	37.2	42.9	39.5		20	21	16.4	19.6	33.2
21	24.5	24.3	11.4	21.8		21	29.1	35.8	30.6	30.5		21	22.5	20.4	18.6	29.8		21	28.9	34.3	41.9	32.8
22	24.4	14.3	15.1	24.8		22	25	37.3	43.2	32.8		22	21	25.4	40.4	34.4		22	24.1	35	39.5	33
23	35.9	39.7	36.2	34.8		23	30.4	42.7	38.7	33.8		23	20.5	24.9	20.4	25.8		23	23.4	31.9	40.8	36.8
24	18.5	16.6	12.5	18.5		24	28.4	35.2	36.4	32.1		24	20.5	31.5	26.8	31.6		24	22.1	34.3	39.1	34.3
25	17.2	9.8	16.9	28.6		25	25.9	40.3	33.4	34.7		25	19.5	34.4	32.6	35.4		25	23.8	25.5	25	28
26	21.8	18.7	14.6	21.9		26	26	35.9	38.6	34.9		26	20	30.5	28.5	28.9		26	26.7	35.5	30.4	37.8
27	23.1	13.7	19.3	37		27	26	38.1	38.7	34.3		27	19	26.3	37.5	32.8		27	17.4	22.3	27.5	33.8
28	24.9	17.5	25.3	32		28	29.2	39.1	31.9	36.6		28	20	33.1	31.3	33.6		28	25.7	36.9	44	34.4
29	27.1	30.2	32.4	41.5		29	29.9	34.4	42	41.8		29	22	34.2	42.1	39.5		29	30.1	32	38.8	38.9
30	22.1	9	26.3	41.1		30	29.8	29.6	35.2	33.5		30	19.5	32.2	34.2	36.3		30	23.4	32.3	41.3	33.9
31	16.8	16.5	10.5	20.9		31	29.5	38.9	41.6	39.5		31	23	38	41.9	40.4		31	24.5	29.1	30	36.7
32	25.2	24.8	30.4	37.7		32	31	41.1	34.3	35.3		32	23	21.9	20.4	36		32	33.1	41.6	41.8	37.2
33	22.3	13.4	6.5	25.7		ave.	29.4094	38.8187	38.7344	36.8187		ave.	22.7219	27.6156	26.075	26.6219		ave.	22.8313	26.5344	31.6094	32.125
34	17.5	12.5	12	17.4
35	17.1	13.7	6.9	26.3
36	18.7	16.7	35.9	42.4
37	20.8	10.9	14.4	25.4
38	23.8	19.2	31.5	30.7
39	22.3	12.5	13.3	26.6
40	23.2	11.9	12	18.1
41	21.9	24.2	7.4	22.5
42	23.8	15.3	22.1	21.5
43	20.2	10.7	12	15.5
44	16.4	20.6	13.2	18.8
45	19.5	18.5	24.3	32.3
46	16.9	15.2	7.3	18.1
47	21.8	26.6	35.5	44
48	15.9	10.4	17.2	12.2
ave.	21.6333	16.6938	18.6312	27.0229

## Sheet: SFig.7
Supplementary Fig. 7 (qPCR)
	OsNAS2
		Ct (Threshold Cycle)					tubulin		deltaCT					deltadeltaCT				Normalized ratio
		Replica 1	Replica 2	Replica 3	NAS2 Ave.		average		Replica 1	Replica 2	Replica 3	-Fe average		Replica 1	Replica 2	Replica 3		Replica 1	Replica 2	Replica 3	average	SD
	-Fe	18.6604	16.6732	16.5758	17.3032		20.3998		-1.73942	-3.72659	-3.824	-3.09667		1.35725	-0.629924	-0.727326		0.390326	1.54748	1.65557	1	0.701372
	Fe	17.9332	17.8628	17.8417	17.8793		20.4194		-2.4862	-2.5566	-2.57773			0.610468	0.54007	0.518942		0.654984	0.687738	0.697883	0.679953	0.0224205
	PDMA	28.152	27.9703	27.9898	28.0374		20.2634		7.88859	7.70689	7.7264			10.9853	10.8036	10.8231		0.000493295	0.000559506	0.000551991	0.00053409	3.62528e-05
	DMA	28.8569	28.9263	28.6874	28.8235		19.2595		9.59738	9.66673	9.4279			12.6941	12.7634	12.5246		0.000150907	0.000143825	0.000169718	0.000154439	1.33822e-05
	EDTA	16.9358	16.9497	16.7255	16.8703		19.3917		-2.45595	-2.44203	-2.66629			0.640724	0.654638	0.430381		0.641391	0.635235	0.742066	0.671171	0.0599806
	IRO2
		Ct (Threshold Cycle)					tubulin		deltaCT					deltadeltaCT				Normalized ratio
		Replica 1	Replica 2	Replica 3	IRO2 Ave.		average		Replica 1	Replica 2	Replica 3	-Fe average		Replica 1	Replica 2	Replica 3		Replica 1	Replica 2	Replica 3	average	SD
	-Fe	26.114	25.3303	25.7811	25.7418		20.3998		5.71416	4.93042	5.38127	5.34195		0.372208	-0.411528	0.03932		0.772599	1.33009	0.973114	1	0.282383
	Fe	26.2727	26.313	26.2998	26.2952		20.4194		5.85326	5.89354	5.88035			0.511309	0.551591	0.538403		0.701585	0.682267	0.688533	0.690748	0.00985572
	PDMA	36.479	36.7912	36.7398	36.67		20.2634		16.2156	16.5278	16.4764			10.8737	11.1858	11.1344		0.000532968	0.000429277	0.000444839	0.000466889	5.59178e-05
	DMA	36.682	36.9245	36.5984	36.735		19.2595		17.4225	17.6649	17.3389			12.0805	12.323	11.9969		0.000230887	0.000195171	0.000244662	0.000222567	2.55435e-05
	EDTA	25.1761	25.6513	25.2143	25.3473		19.3917		5.7844	6.2596	5.82253			0.442444	0.91765	0.480583		0.735887	0.529371	0.716688	0.653582	0.114095
	tublin 1-2
		Ct (Threshold Cycle)
		Replica 1	Replica 2	Replica 3	tublin Ave.
	-Fe	20.5157	20.2383	20.4455	20.3998
	Fe	20.4766	20.5094	20.2724	20.4194
	PDMA	20.2496	20.4056	20.135	20.2634
	DMA	19.0783	19.3983	19.302	19.2595
	EDTA	19.047	19.8052	19.323	19.3917

## Sheet: SFig.8
Supplementary Figure 8 (SPAD values)
	11 day (after transplanting)
		replica 1	replia 2	average
	No Fe supply	20.5	17.7	19.1
	FeSO4	22.8	18.3	20.55
	PDMA + FeSO4	37.9	37.6	37.75
	PiDMA + FeSO4	35.4	21.2	28.3
	ADMA + FeSO4	18.2	16.6	17.4
	AvDMA + FeSO4	4.2	21.3	12.75
	13 day
		replica 1	replia 2	average
	No Fe supply	19.6	8.4	14
	FeSO4	23.7	22.6	23.15
	PDMA + FeSO4	36.4	39.7	38.05
	PiDMA + FeSO4	31	36.8	33.9
	ADMA + FeSO4	23.6	20.9	22.25
	AvDMA + FeSO4	10.5	24.2	17.35
	15 day (final material supply)
		replica 1	replia 2	average
	No Fe supply	10.4	11.3	10.85
	FeSO4	7.2	13.6	10.4
	PDMA + FeSO4	39.5	38.1	38.8
	PiDMA + FeSO4	34.8	31.7	33.25
	ADMA + FeSO4	11.6	24.2	17.9
	AvDMA + FeSO4	12	15.7	13.85
	18 day
		replica 1	replia 2	average
	No Fe supply	16.4	11.3	13.85
	FeSO4	19.5	17.2	18.35
	PDMA + FeSO4	43	40.5	41.75
	PiDMA + FeSO4	38.9	37.7	38.3
	ADMA + FeSO4	20.2	18.7	19.45
	AvDMA + FeSO4	9	18.4	13.7
	20 day
		replica 1	replia 2	average
	No Fe supply	21.7	8	14.85
	FeSO4	14.9	13.4	14.15
	PDMA + FeSO4	41.4	36.1	38.75
	PiDMA + FeSO4	36.6	36.8	36.7
	ADMA + FeSO4	17.7	19.7	18.7
	AvDMA + FeSO4	10	24.3	17.15
	22 day
		replica 1	replia 2	average
	No Fe supply	8	8.5	8.25
	FeSO4	10.5	12.8	11.65
	PDMA + FeSO4	41.6	39.4	40.5
	PiDMA + FeSO4	40.6	38.8	39.7
	ADMA + FeSO4	19.1	17.8	18.45
	AvDMA + FeSO4	9.2	12.4	10.8
	25 day
		replica 1	replia 2	average
	No Fe supply	2.6	8.4	5.5
	FeSO4	11.3	5.3	8.3
	PDMA + FeSO4	44.7	42.5	43.6
	PiDMA + FeSO4	42.7	41.4	42.05
	ADMA + FeSO4	19	13.6	16.3
	AvDMA + FeSO4	6.6	15.4	11
	27 day
		replica 1	replia 2	average
	No Fe supply	1.5	7.8	4.65
	FeSO4	10.6	4.8	7.7
	PDMA + FeSO4	38.3	36.2	37.25
	PiDMA + FeSO4	43.4	37	40.2
	ADMA + FeSO4	19.1	16.3	17.7
	AvDMA + FeSO4	6.9	14.5	10.7
	31 day
		replica 1	replia 2	average
	No Fe supply	5.4	0	2.7
	FeSO4	10.9	2.3	6.6
	PDMA + FeSO4	40.6	40.5	40.55
	PiDMA + FeSO4	44.7	46	45.35
	ADMA + FeSO4	22.5	15.2	18.85
	AvDMA + FeSO4	0	15.8	7.9

## Sheet: SFig.9
Supplementary Figure 9 (SPAD values in greenhouse)
	12 day (after transplanting)
		replica 1	replca 2	replica 3	average	SD
	control	26.7	28.4	34	29.7	3.81969
	3 mM PDMA	31.3	25.8	30.9	29.3333	3.06649
	30 mM PDMA	28.6	28.2	28.7	28.5	0.264575
	15 day
		replica 1	replca 2	replica 3	average	SD
	control	31.2	32.1	32.3	31.8667	0.585947
	3 mM PDMA	32.3	25.4	28.2	28.6333	3.47035
	30 mM PDMA	23.7	27.4	31.6	27.5667	3.95264
	18 day
		replica 1	replca 2	replica 3	average	SD
	control	29.5	29.5	31.5	30.1667	1.1547
	3 mM PDMA	31.3	26.3	27.7	28.4333	2.57941
	30 mM PDMA	25.1	27.6	27.4	26.7	1.38924
	22 day
		replica 1	replca 2	replica 3	average	SD
	control	22.8	27.5	22.8	24.3667	2.71355
	3 mM PDMA	24.3	30.6	27.4	27.4333	3.15013
	30 mM PDMA	21.2	26.2	18.5	21.9667	3.90683
	27 day (the day of material application)
		replica 1	replca 2	replica 3	average	SD
	control	17.5	21.5	24.1	21.0333	3.32466
	3 mM PDMA	21.8	21.3	22.7	21.9333	0.70946
	30 mM PDMA	20.2	23.2	20.1	21.1667	1.76163
	29 day
		replica 1	replca 2	replica 3	average	SD
	control	15.4	21	20.2	18.8667	3.02875
	3 mM PDMA	25.3	24.4	20.9	23.5333	2.32451
	30 mM PDMA	22.9	24	23	23.3	0.608276
	32 day
		replica 1	replca 2	replica 3	average	SD
	control	12.1	17.3	14.3	14.5667	2.61024
	3 mM PDMA	30.5	20.6	30.1	27.0667	5.60387
	30 mM PDMA	36.5	38.1	38.2	37.6	0.953939
	35 day
		replica 1	replca 2	replica 3	average	SD
	control	15.3	15	12.9	14.4	1.30767
	3 mM PDMA	28.5	21.4	25.9	25.2667	3.59212
	30 mM PDMA	36.1	38.2	37	37.1	1.05357
	41 day
		replica 1	replca 2	replica 3	average	SD
	control	16.6	16.1	13.8	15.5	1.49332
	3 mM PDMA	21.8	20.2	13.8	18.6	4.2332
	30 mM PDMA	37.6	32.6	39.6	36.6	3.60555
	47 day
		replica 1	replca 2	replica 3	average	SD
	control	11.2	12.7	11.6	11.8333	0.776745
	3 mM PDMA	18	15	10.7	14.5667	3.66924
	30 mM PDMA	35.6	30.8	36.8	34.4	3.1749
	55 day
		replica 1	replca 2	replica 3	average	SD
	control	21.1	15.5	10.4	15.6667	5.35195
	3 mM PDMA	13.8	23.4	12.4	16.5333	5.98777
	30 mM PDMA	29.3	33.9	39.6	34.2667	5.15978

[truncated: 4 more sheets: SFig.10, SFig.11, STable1, STable2]
